# Supplementary material for: NECA alleviates inflammatory responses in diabetic retinopathy through dendritic cell toll-like receptor signaling pathway
Source: Front Immunol. 2024 Jun 4;15:1415004. doi: 10.3389/fimmu.2024.1415004 (PMC11182989; doi:10.3389/fimmu.2024.1415004)
Supplement: Supplementary file 1 [file DataSheet_1.zip]

Archive with 31 entries (24 files):
- ELISA/
- ELISA/Fig.2/
- ELISA/Fig.2/IL-10.xls
- ELISA/Fig.2/IL-12 p70.xls
- ELISA/Fig.2/IL-6.xls
- ELISA/Fig.2/TNF-α.xls
- ELISA/Fig.3/
- ELISA/Fig.3/IL-10.xls
- ELISA/Fig.3/IL-12p70.xls
- ELISA/Fig.3/IL-6.xls
- ELISA/Fig.3/TNF-α.xls
- ELISA/Fig.4/
- ELISA/Fig.4/IL-10.xls
- ELISA/Fig.4/IL-12p70.xls
- ELISA/Fig.4/IL-6.xls
- ELISA/Fig.4/TNF-α.xls
- ELISA/Fig.5/
- ELISA/Fig.5/IL-10.xlsx
- ELISA/Fig.5/IL-12p70.xlsx
- ELISA/Fig.5/IL-6.xlsx
- ELISA/Fig.5/TNF-α.xlsx
- ELISA/Fig.6/
- ELISA/Fig.6/IL-10.xlsx
- ELISA/Fig.6/IL-12p70.xlsx
- ELISA/Fig.6/IL-6.xlsx
- ELISA/Fig.6/TNF-α.xlsx
- ELISA/Fig.7/
- ELISA/Fig.7/IL-10.xlsx
- ELISA/Fig.7/IL-12p70.xlsx
- ELISA/Fig.7/IL-6.xlsx
- ELISA/Fig.7/TNF-α.xlsx
