# Supplementary material for: NECA alleviates inflammatory responses in diabetic retinopathy through dendritic cell toll-like receptor signaling pathway
Source: Front Immunol. 2024 Jun 4;15:1415004. doi: 10.3389/fimmu.2024.1415004 (PMC11182989; doi:10.3389/fimmu.2024.1415004)
Supplement: Supplementary file 1 [file DataSheet_1.zip › ELISA/Fig.2/IL-10.xls]

## Sheet: Sheet1
vehicle（pg/ml）	NECA（pg/ml）
17.742	19.28
16.464	22.186
15.75	25.26
16.364	27.35
13.674	20.58
19.43	30.24
20.153	29.5
12.646	38.67
16.364	36.48
15.236	29.47
14.5	22.5
12.35	33.2
19.35	27.34
22.13	40.55
15.64	29.44
16.35	35.24
18.353	29.88
17.35	29.44
15.5	33.82
16.545	37.53
