# Supplementary material for: NECA alleviates inflammatory responses in diabetic retinopathy through dendritic cell toll-like receptor signaling pathway
Source: Front Immunol. 2024 Jun 4;15:1415004. doi: 10.3389/fimmu.2024.1415004 (PMC11182989; doi:10.3389/fimmu.2024.1415004)
Supplement: Supplementary file 1 [file DataSheet_1.zip › ELISA/Fig.2/IL-12 p70.xls]

## Sheet: Sheet1
vehicle（pg/ml）	NECA(pg/ml）
0.23	0.19
0.26	0.229
0.28	0.22
0.38	0.36
0.32	0.21
0.25	0.18
0.46	0.31
0.39	0.25
0.45	0.38
0.28	0.18
0.24	0.18
0.36	0.29
0.46	0.32
0.38	0.29
0.28	0.28
0.39	0.23
0.24	0.2
0.36	0.3
0.33	0.25
0.28	0.26
