# Supplementary material for: NECA alleviates inflammatory responses in diabetic retinopathy through dendritic cell toll-like receptor signaling pathway
Source: Front Immunol. 2024 Jun 4;15:1415004. doi: 10.3389/fimmu.2024.1415004 (PMC11182989; doi:10.3389/fimmu.2024.1415004)
Supplement: Supplementary file 1 [file DataSheet_1.zip › ELISA/Fig.2/IL-6.xls]

## Sheet: Sheet1
vehicle（pg/ml）	NECA（pg/ml）
2300	2100
3047	1029
3680	1180
2800	1530
4800	1830
4739	2400
5947	980
3859	3929
2588	804
5200	2638
5399	1740
6037	1903
6200	2094
6820	2900
3500	1005
4387	1184
5930	1748
5300	2881
3859	1938
4300	2849
