# Supplementary material for: NECA alleviates inflammatory responses in diabetic retinopathy through dendritic cell toll-like receptor signaling pathway
Source: Front Immunol. 2024 Jun 4;15:1415004. doi: 10.3389/fimmu.2024.1415004 (PMC11182989; doi:10.3389/fimmu.2024.1415004)
Supplement: Supplementary file 1 [file DataSheet_1.zip › ELISA/Fig.2/TNF-α.xls]

## Sheet: Sheet1
vehicle（pg/ml）	NECA(pg/ml）
4389	3637
3453	2837
4379	3849
4846	2638
3843	3470
2775	3047
5383	3029
4730	3593
3589	2348
4083	2947
4593	3749
3538	2499
5004	3889
3576	3799
4048	3987
2920	3180
3058	2947
4068	3768
5134	2940
3957	2794
