# Supplementary material for: NECA alleviates inflammatory responses in diabetic retinopathy through dendritic cell toll-like receptor signaling pathway
Source: Front Immunol. 2024 Jun 4;15:1415004. doi: 10.3389/fimmu.2024.1415004 (PMC11182989; doi:10.3389/fimmu.2024.1415004)
Supplement: Supplementary file 1 [file DataSheet_1.zip › ELISA/Fig.3/IL-10.xls]

## Sheet: Sheet1
vehicle（pg/ml）	NECA（pg/ml）
13.745	12.28
11.264	13.186
10.75	15.263
11.364	12.35
12.674	12.58
13.43	14.24
10.153	15.5
12.646	18.67
14.364	16.48
11.536	14.47
11.5	12.5
12.365	10.2
9.35	17.34
12.135	14.55
12.64	12.45
16.35	18.24
13.35	16.88
11.35	12.45
13.5	13.82
12.545	17.53
