# Supplementary material for: NECA alleviates inflammatory responses in diabetic retinopathy through dendritic cell toll-like receptor signaling pathway
Source: Front Immunol. 2024 Jun 4;15:1415004. doi: 10.3389/fimmu.2024.1415004 (PMC11182989; doi:10.3389/fimmu.2024.1415004)
Supplement: Supplementary file 1 [file DataSheet_1.zip › ELISA/Fig.3/IL-12p70.xls]

## Sheet: Sheet1
vehicle（pg/ml）	NECA（pg/ml）
12.96	11.97
10.54	10.39
11.44	10.73
8.34	8.39
7.48	6.83
9.42	7.28
8.46	8.02
12.35	12.94
13.45	12.48
10.56	7.28
9.46	9.28
10.86	8.37
12.78	12.37
12.96	10.27
15.45	13.37
9.46	10.22
11.98	9.37
13.27	11.36
11.36	10.37
7.28	6.24
