# Supplementary material for: NECA alleviates inflammatory responses in diabetic retinopathy through dendritic cell toll-like receptor signaling pathway
Source: Front Immunol. 2024 Jun 4;15:1415004. doi: 10.3389/fimmu.2024.1415004 (PMC11182989; doi:10.3389/fimmu.2024.1415004)
Supplement: Supplementary file 1 [file DataSheet_1.zip › ELISA/Fig.3/IL-6.xls]

## Sheet: Sheet1
10830	8394
15433	5375
20556	12849
vehicle（pg/ml）	NECA(pg/ml)
15673	18492
10563	16783
26585	13827
16464	15273
15845	12783
18783	12983
15903	8574
22940	9374
18479	11083
11039	10983
18283	7389
13793	15938
17930	16382
16592	11398
18388	8927
13748	15830
17987	7885
