# Supplementary material for: NECA alleviates inflammatory responses in diabetic retinopathy through dendritic cell toll-like receptor signaling pathway
Source: Front Immunol. 2024 Jun 4;15:1415004. doi: 10.3389/fimmu.2024.1415004 (PMC11182989; doi:10.3389/fimmu.2024.1415004)
Supplement: Supplementary file 1 [file DataSheet_1.zip › ELISA/Fig.3/TNF-α.xls]

## Sheet: Sheet1
vehicle（pg/ml）	NECA（pg/ml）
2948	3722
2445	2944
3537	2766
4380	3300
4650	1200
2500	1420
4973	3520
3800	2580
3600	2390
2843	3310
3048	3982
2974	1100
3928	1900
3749	1350
2948	2650
2540	1400
1940	2380
3908	3920
3200	1738
4829	3950
