# Supplementary material for: NECA alleviates inflammatory responses in diabetic retinopathy through dendritic cell toll-like receptor signaling pathway
Source: Front Immunol. 2024 Jun 4;15:1415004. doi: 10.3389/fimmu.2024.1415004 (PMC11182989; doi:10.3389/fimmu.2024.1415004)
Supplement: Supplementary file 1 [file DataSheet_1.zip › ELISA/Fig.4/IL-12p70.xls]

## Sheet: Sheet1
vehicle（pg/ml）	NECA（pg/ml）
18.73	14.36
19.37	18.4
12.48	13.24
14.28	12.42
20.16	12.48
10.63	10.47
12.26	11.4
17.28	15.3
16.38	16.2
11.29	9.3
15.38	14.93
17.38	15.38
15.49	11.37
13.28	12.5
16.46	15.34
14.29	13.38
12.48	11.8
18.47	16.38
16.38	16.13
19.36	17.38
