# Supplementary material for: NECA alleviates inflammatory responses in diabetic retinopathy through dendritic cell toll-like receptor signaling pathway
Source: Front Immunol. 2024 Jun 4;15:1415004. doi: 10.3389/fimmu.2024.1415004 (PMC11182989; doi:10.3389/fimmu.2024.1415004)
Supplement: Supplementary file 1 [file DataSheet_1.zip › ELISA/Fig.4/IL-6.xls]

## Sheet: Sheet1
vehicle（pg/ml）	NECA(pg/ml）
19573	18933
17463	16937
18485	18393
15464	13028
13745	11937
18083	17398
14702	13846
24040	19364
18285	16863
14039	12917
17323	16397
18493	18373
19531	15349
17382	12047
16388	16397
19748	17386
21987	19376
11365	8394
19407	19373
19373	15837
