# Supplementary material for: NECA alleviates inflammatory responses in diabetic retinopathy through dendritic cell toll-like receptor signaling pathway
Source: Front Immunol. 2024 Jun 4;15:1415004. doi: 10.3389/fimmu.2024.1415004 (PMC11182989; doi:10.3389/fimmu.2024.1415004)
Supplement: Supplementary file 1 [file DataSheet_1.zip › ELISA/Fig.4/TNF-α.xls]

## Sheet: Sheet1
vehicle（pg/ml）	NECA（pg/ml）
4390	4290
3980	3910
4020	2948
4005	3928
5390	2948
3294	2940
5003	3920
3800	3290
4298	3824
3298	3102
3048	2899
3077	2840
3980	2235
3826	3490
2894	2650
2540	2094
3927	2593
3908	2493
3100	3018
4383	2348
