# Supplementary material for: NECA alleviates inflammatory responses in diabetic retinopathy through dendritic cell toll-like receptor signaling pathway
Source: Front Immunol. 2024 Jun 4;15:1415004. doi: 10.3389/fimmu.2024.1415004 (PMC11182989; doi:10.3389/fimmu.2024.1415004)
Supplement: Supplementary file 1 [file DataSheet_1.zip › ELISA/Fig.5/IL-10.xlsx]

## Sheet: Sheet1
vehicle（pg/ml）	NECA(pg/ml）
22.5844	21.484
23.572	24.3847
25.3764	25.3843
17.3875	20.4837
20.376	19.3984
21.8746	22.3974
22.3874	23.483
18.3764	20.1873
20.485	19.3874
19.3742	20.484
