# Supplementary material for: NECA alleviates inflammatory responses in diabetic retinopathy through dendritic cell toll-like receptor signaling pathway
Source: Front Immunol. 2024 Jun 4;15:1415004. doi: 10.3389/fimmu.2024.1415004 (PMC11182989; doi:10.3389/fimmu.2024.1415004)
Supplement: Supplementary file 1 [file DataSheet_1.zip › ELISA/Fig.5/IL-12p70.xlsx]

## Sheet: Sheet1
vehicle（pg/ml）	pg/ml）
0.1392	0.10032
0.2873	0.12863
0.18323	0.10374
0.10072	0.06833
0.0839	0.07323
0.1736	0.128743
0.11342	0.08434
0.32823	0.19474
0.29172	0.13833
0.5374	0.20474
