# Supplementary material for: NECA alleviates inflammatory responses in diabetic retinopathy through dendritic cell toll-like receptor signaling pathway
Source: Front Immunol. 2024 Jun 4;15:1415004. doi: 10.3389/fimmu.2024.1415004 (PMC11182989; doi:10.3389/fimmu.2024.1415004)
Supplement: Supplementary file 1 [file DataSheet_1.zip › ELISA/Fig.5/IL-6.xlsx]

## Sheet: Sheet1
vehicle（pg/ml）	NECA(pg/ml）
25944	21048
27856	27947
20775	21038
27654	25385
20777	19673
19796	19387
25474	22947
25867	24836
29675	27947
26946	24947
