# Supplementary material for: NECA alleviates inflammatory responses in diabetic retinopathy through dendritic cell toll-like receptor signaling pathway
Source: Front Immunol. 2024 Jun 4;15:1415004. doi: 10.3389/fimmu.2024.1415004 (PMC11182989; doi:10.3389/fimmu.2024.1415004)
Supplement: Supplementary file 1 [file DataSheet_1.zip › ELISA/Fig.6/IL-10.xlsx]

## Sheet: Sheet1
vehicle（pg/ml）	NECA（pg/ml）
22.58	19.36
28.03	16.46
28	19.35
35.46	26.56
26.28	20.23
19.47	18.56
22.5	22.64
31.35	20.35
27.34	20.65
20.55	17.35
