# Supplementary material for: NECA alleviates inflammatory responses in diabetic retinopathy through dendritic cell toll-like receptor signaling pathway
Source: Front Immunol. 2024 Jun 4;15:1415004. doi: 10.3389/fimmu.2024.1415004 (PMC11182989; doi:10.3389/fimmu.2024.1415004)
Supplement: Supplementary file 1 [file DataSheet_1.zip › ELISA/Fig.6/IL-12p70.xlsx]

## Sheet: Sheet1
vehicle（pg/ml）	NECA（pg/ml）
0.21	0.52
0.25	0.42
0.29	0.45
0.28	0.29
0.31	0.31
0.21	0.42
0.19	0.33
0.28	0.32
0.3	0.36
0.28	0.23
