# Supplementary material for: NECA alleviates inflammatory responses in diabetic retinopathy through dendritic cell toll-like receptor signaling pathway
Source: Front Immunol. 2024 Jun 4;15:1415004. doi: 10.3389/fimmu.2024.1415004 (PMC11182989; doi:10.3389/fimmu.2024.1415004)
Supplement: Supplementary file 1 [file DataSheet_1.zip › ELISA/Fig.7/IL-12p70.xlsx]

## Sheet: Sheet1
vehicle（pg/ml）	NECA（pg/ml）
0.2393	0.2003
0.2836	0.2237
0.28393	0.2034
0.2007	0.18346
