# Supplementary material for: NECA alleviates inflammatory responses in diabetic retinopathy through dendritic cell toll-like receptor signaling pathway
Source: Front Immunol. 2024 Jun 4;15:1415004. doi: 10.3389/fimmu.2024.1415004 (PMC11182989; doi:10.3389/fimmu.2024.1415004)
Supplement: Supplementary file 2 [file DataSheet_2.zip]

Archive with 21 entries (15 files):
- PCR/
- PCR/Fig.2/
- PCR/Fig.2/MYD88.xls
- PCR/Fig.2/NF-κB.xls
- PCR/Fig.2/TLR4.xls
- PCR/Fig.3/
- PCR/Fig.3/MYD88.xls
- PCR/Fig.3/NF-κB.xls
- PCR/Fig.3/TLR4.xls
- PCR/Fig.4/
- PCR/Fig.4/MYD88.xls
- PCR/Fig.4/NF-κB.xls
- PCR/Fig.4/TLR4.xls
- PCR/Fig.5/
- PCR/Fig.5/MYD88.xlsx
- PCR/Fig.5/NF-κB.xlsx
- PCR/Fig.5/TLR4.xlsx
- PCR/Fig.7/
- PCR/Fig.7/MYD88.xlsx
- PCR/Fig.7/NF-κB.xlsx
- PCR/Fig.7/TLR4.xlsx
