# Supplementary material for: NECA alleviates inflammatory responses in diabetic retinopathy through dendritic cell toll-like receptor signaling pathway
Source: Front Immunol. 2024 Jun 4;15:1415004. doi: 10.3389/fimmu.2024.1415004 (PMC11182989; doi:10.3389/fimmu.2024.1415004)
Supplement: Supplementary file 2 [file DataSheet_2.zip › PCR/Fig.2/MYD88.xls]

## Sheet: Sheet1
target gene	target gene（ct）	reference gene（ct）		△CT=目CT-内CT	△△CT=目△CT-内△CT	2-△△CT
MYD88V	17.91	17.12		0.79	0.628	0.647073
MYD88V	17.66	17.33		0.33	0.168	0.890076
MYD88V	17.03	17.23		-0.2	-0.362	1.28521		0.162
MYD88V	17.08	17.35		-0.27	-0.432	1.3491
MYD88V	17.97	17.32		0.65	0.488	0.713013
MYD88V	17.32	17.26		0.06	-0.102	1.07326
MYD88V	17.51	17.31		0.2	0.038	0.974004
MYD88V	17.98	17.23		0.75	0.588	0.665265
MYD88V	17.05	17.53		-0.48	-0.642	1.56049
MYD88V	17.63	17.84		-0.21	-0.372	1.29415
MYD88N	18.23	17.65		0.58	0.418	0.748461
MYD88N	19.45	17.66		1.79	1.628	0.323536
MYD88N	19.85	17.69		2.16	1.998	0.250347
MYD88N	17.36	16.89		0.47	0.308	0.807761
MYD88N	18.46	16.87		1.59	1.428	0.371646
MYD88N	18.36	16.91		1.45	1.288	0.409518
MYD88N	17.34	16.87		0.47	0.308	0.807761
MYD88N	17.17	16.79		0.38	0.218	0.859756
MYD88N	18.24	16.37		1.87	1.708	0.306084
MYD88N	18.46	17.12		1.34	1.178	0.441964
