# Supplementary material for: NECA alleviates inflammatory responses in diabetic retinopathy through dendritic cell toll-like receptor signaling pathway
Source: Front Immunol. 2024 Jun 4;15:1415004. doi: 10.3389/fimmu.2024.1415004 (PMC11182989; doi:10.3389/fimmu.2024.1415004)
Supplement: Supplementary file 2 [file DataSheet_2.zip › PCR/Fig.2/NF-κB.xls]

## Sheet: Sheet1
target gene	target gene（ct）	reference gene（ct）		△CT=目CT-内CT	△△CT=目△CT-内△CT	2-△△CT
NF-κBV	19.21	17.12		2.09	0.516	0.699308
NF-κBV	19.58	17.33		2.25	0.676	0.625898
NF-κBV	19.23	17.23		2	0.426	0.744323		1.574
NF-κBV	18.78	17.35		1.43	-0.144	1.10496
NF-κBV	18.67	17.32		1.35	-0.224	1.16797
NF-κBV	18.32	17.26		1.06	-0.514	1.428
NF-κBV	19.11	17.31		1.8	0.226	0.855002
NF-κBV	18.98	17.23		1.75	0.176	0.885154
NF-κBV	18.75	17.53		1.22	-0.354	1.2781
NF-κBV	18.63	17.84		0.79	-0.784	1.7219
NF-κBN	20.12	17.65		2.47	0.896	0.537375
NF-κBN	21.13	17.66		3.47	1.896	0.268687
NF-κBN	19.75	17.69		2.06	0.486	0.714002
NF-κBN	21.54	16.89		4.65	3.076	0.118586
NF-κBN	19.99	16.87		3.12	1.546	0.342458
NF-κBN	19.01	16.91		2.1	0.526	0.694478
NF-κBN	20.34	16.87		3.47	1.896	0.268687
NF-κBN	18.11	16.79		1.32	-0.254	1.19251
NF-κBN	18.23	16.37		1.86	0.286	0.820173
NF-κBN	20.34	17.12		3.22	1.646	0.319525
