# Supplementary material for: NECA alleviates inflammatory responses in diabetic retinopathy through dendritic cell toll-like receptor signaling pathway
Source: Front Immunol. 2024 Jun 4;15:1415004. doi: 10.3389/fimmu.2024.1415004 (PMC11182989; doi:10.3389/fimmu.2024.1415004)
Supplement: Supplementary file 2 [file DataSheet_2.zip › PCR/Fig.2/TLR4.xls]

## Sheet: Sheet1
target gene	target gene（ct）	reference gene（ct）		△CT=目CT-内CT	△△CT=目△CT-内△CT	2-△△CT
TLR4V	18.91	17.12		1.79	0.067	0.954621
TLR4V	19.27	17.33		1.94	0.217	0.860353
TLR4V	19.03	17.23		1.8	0.077	0.948027		1.723
TLR4V	19.08	17.35		1.73	0.007	0.99516
TLR4V	18.97	17.32		1.65	-0.073	1.0519
TLR4V	19.32	17.26		2.06	0.337	0.791686
TLR4V	18.51	17.31		1.2	-0.523	1.43694
TLR4V	18.98	17.23		1.75	0.027	0.981459
TLR4V	19.05	17.53		1.52	-0.203	1.15109
TLR4V	19.63	17.84		1.79	0.067	0.954621
TLR4N	20.12	17.65		2.47	0.747	0.595841
TLR4N	19.98	17.66		2.32	0.597	0.661127
TLR4N	19.75	17.69		2.06	0.337	0.791686
TLR4N	19.18	16.89		2.29	0.567	0.675019
TLR4N	19.18	16.87		2.31	0.587	0.665726
TLR4N	18.71	16.91		1.8	0.077	0.948027
TLR4N	19.91	16.87		3.04	1.317	0.401369
TLR4N	19.11	16.79		2.32	0.597	0.661127
TLR4N	19.23	16.37		2.86	1.137	0.454704
TLR4N	20.24	17.12		3.12	1.397	0.379718
