# Supplementary material for: NECA alleviates inflammatory responses in diabetic retinopathy through dendritic cell toll-like receptor signaling pathway
Source: Front Immunol. 2024 Jun 4;15:1415004. doi: 10.3389/fimmu.2024.1415004 (PMC11182989; doi:10.3389/fimmu.2024.1415004)
Supplement: Supplementary file 2 [file DataSheet_2.zip › PCR/Fig.3/MYD88.xls]

## Sheet: Sheet1
目的基因	目的基因ct	内参基因ct		△CT=目CT-内CT	△△CT=目△CT-内△CT	2-△△CT
TLR4C	13.21	14.12		-0.91	-0.939	1.9172
TLR4C	14.58	14.31		0.27	0.241	0.846159
TLR4C	13.23	14.23		-1	-1.029	2.04061		0.029
TLR4C	13.08	13.58		-0.5	-0.529	1.44293
TLR4C	13.67	15.12		-1.45	-1.479	2.78755
TLR4C	14.32	14.26		0.06	0.031	0.978742
TLR4C	14.11	15.01		-0.9	-0.929	1.90396
TLR4C	14.98	14.23		0.75	0.721	0.606677
TLR4C	13.75	14.53		-0.78	-0.809	1.752
TLR4C	18.63	13.88		4.75	4.721	0.0379173
TLR4N	15.12	14.65		0.47	0.441	0.736624
TLR4N	16.33	13.99		2.34	2.311	0.201521
TLR4N	15.75	13.79		1.96	1.931	0.262247
TLR4N	15.98	14.89		1.09	1.061	0.4793
TLR4N	16.78	15.27		1.51	1.481	0.35824
TLR4N	15.88	15.16		0.72	0.691	0.619424
TLR4N	16.22	14.87		1.35	1.321	0.400257
TLR4N	16.13	14.97		1.16	1.131	0.456599
TLR4N	15.23	14.37		0.86	0.831	0.562139
TLR4N	16.28	14.12		2.16	2.131	0.2283
