# Supplementary material for: NECA alleviates inflammatory responses in diabetic retinopathy through dendritic cell toll-like receptor signaling pathway
Source: Front Immunol. 2024 Jun 4;15:1415004. doi: 10.3389/fimmu.2024.1415004 (PMC11182989; doi:10.3389/fimmu.2024.1415004)
Supplement: Supplementary file 2 [file DataSheet_2.zip › PCR/Fig.3/NF-κB.xls]

## Sheet: Sheet1
target gene	target gene（ct）	reference gene（ct）		△CT=目CT-内CT	△△CT=目△CT-内△CT	2-△△CT
NF-κBV	9.21	14.12		-4.91	-1.209	2.31177
NF-κBV	10.58	14.31		-3.73	-0.029	1.0203
NF-κBV	12.23	14.23		-2	1.701	0.307573		-3.701
NF-κBV	8.78	13.58		-4.8	-1.099	2.14206
NF-κBV	9.67	15.12		-5.45	-1.749	3.36126
NF-κBV	8.32	14.26		-5.94	-2.239	4.7207
NF-κBV	10.11	15.01		-4.9	-1.199	2.2958
NF-κBV	11.98	14.23		-2.25	1.451	0.365768
NF-κBV	11.75	14.53		-2.78	0.921	0.528143
NF-κBV	13.63	13.88		-0.25	3.451	0.091442
NF-κBN	11.12	14.65		-3.53	0.171	0.888227
NF-κBN	11.33	13.99		-2.66	1.041	0.48599
NF-κBN	11.46	13.79		-2.33	1.371	0.386623
NF-κBN	12.46	14.89		-2.43	1.271	0.414372
NF-κBN	11.57	15.27		-3.7	0.001	0.999307
NF-κBN	12.51	15.16		-2.65	1.051	0.482634
NF-κBN	12.67	14.87		-2.2	1.501	0.353308
NF-κBN	12.16	14.97		-2.81	0.891	0.53924
NF-κBN	11.26	14.37		-3.11	0.591	0.663883
NF-κBN	11.34	14.12		-2.78	0.921	0.528143
