# Supplementary material for: NECA alleviates inflammatory responses in diabetic retinopathy through dendritic cell toll-like receptor signaling pathway
Source: Front Immunol. 2024 Jun 4;15:1415004. doi: 10.3389/fimmu.2024.1415004 (PMC11182989; doi:10.3389/fimmu.2024.1415004)
Supplement: Supplementary file 2 [file DataSheet_2.zip › PCR/Fig.3/TLR4.xls]

## Sheet: Sheet1
target gene	target gene（ct）	reference gene（ct）		△CT=目CT-内CT	△△CT=目△CT-内△CT	2-△△CT
TLR4V	16.23	16.12		0.11	-0.483	1.39765
TLR4V	16.27	15.35		0.92	0.327	0.797192
TLR4V	17.03	16.13		0.9	0.307	0.808321		0.593
TLR4V	17.08	16.35		0.73	0.137	0.909408
TLR4V	15.97	15.32		0.65	0.057	0.961261
TLR4V	16.56	16.24		0.32	-0.273	1.20832
TLR4V	16.51	16.01		0.5	-0.093	1.06659
TLR4V	16.35	15.46		0.89	0.297	0.813943
TLR4V	15.05	14.93		0.12	-0.473	1.38799
TLR4V	16.63	15.84		0.79	0.197	0.872363
TLR4N	17.12	15.65		1.47	0.877	0.544499
TLR4N	16.58	15.66		0.92	0.327	0.797192
TLR4N	18.75	17.09		1.66	1.067	0.477311
TLR4N	18.18	16.83		1.35	0.757	0.591726
TLR4N	17.24	16.35		0.89	0.297	0.813943
TLR4N	17.72	15.91		1.81	1.217	0.430176
TLR4N	16.91	15.83		1.08	0.487	0.713507
TLR4N	19.15	16.35		2.8	2.207	0.216584
TLR4N	17.93	16.04		1.89	1.297	0.406972
TLR4N	18.38	17.22		1.16	0.567	0.675019
