# Supplementary material for: NECA alleviates inflammatory responses in diabetic retinopathy through dendritic cell toll-like receptor signaling pathway
Source: Front Immunol. 2024 Jun 4;15:1415004. doi: 10.3389/fimmu.2024.1415004 (PMC11182989; doi:10.3389/fimmu.2024.1415004)
Supplement: Supplementary file 2 [file DataSheet_2.zip › PCR/Fig.4/MYD88.xls]

## Sheet: Sheet1
target gene	target gene（ct）	reference gene（ct）		△CT=目CT-内CT	△△CT=目△CT-内△CT	2-△△CT
MYD88V	10.99	15.34		-4.35	-4.35	20.393
MYD88V	10.58	14.36		-3.78	-3.78	13.737
MYD88V	10.23	14.23		-4	-4	16		-3.231
MYD88V	10.78	15.83		-5.05	-5.05	33.1285
MYD88V	9.67	14.32		-4.65	-4.65	25.1067
MYD88V	10.32	13.93		-3.61	-3.61	12.2101
MYD88V	12.11	15.33		-3.22	-3.22	9.31787
MYD88V	11.98	15.23		-3.25	-3.25	9.51366
MYD88V	12.75	14.64		-1.89	-1.89	3.70635
MYD88V	14.63	13.14		1.49	1.49	0.356013
MYD88N	13.12	13.65		-0.53	-0.53	1.44393
MYD88N	14.01	14.66		-0.65	-0.65	1.56917
MYD88N	14.95	15.65		-0.7	-0.7	1.6245
MYD88N	14.12	14.89		-0.77	-0.77	1.70527
MYD88N	14.78	15.48		-0.7	-0.7	1.6245
MYD88N	15.01	15.91		-0.9	-0.9	1.86607
MYD88N	14.33	14.86		-0.53	-0.53	1.44393
MYD88N	13.14	13.79		-0.65	-0.65	1.56917
MYD88N	15.64	16.14		-0.5	-0.5	1.41421
MYD88N	14.36	15.12		-0.76	-0.76	1.69349
