# Supplementary material for: NECA alleviates inflammatory responses in diabetic retinopathy through dendritic cell toll-like receptor signaling pathway
Source: Front Immunol. 2024 Jun 4;15:1415004. doi: 10.3389/fimmu.2024.1415004 (PMC11182989; doi:10.3389/fimmu.2024.1415004)
Supplement: Supplementary file 2 [file DataSheet_2.zip › PCR/Fig.4/NF-κB.xls]

## Sheet: Sheet1
target gene	target gene（ct）	reference gene（ct）		△CT=目CT-内CT	△△CT=目△CT-内△CT	2-△△CT
NF-κBV	16.23	16.12		0.11	-0.483	1.39765
NF-κBV	16.27	15.35		0.92	0.327	0.797192
NF-κBV	17.03	16.13		0.9	0.307	0.808321		0.593
NF-κBV	17.08	16.35		0.73	0.137	0.909408
NF-κBV	15.97	15.32		0.65	0.057	0.961261
NF-κBV	16.56	16.24		0.32	-0.273	1.20832
NF-κBV	16.51	16.01		0.5	-0.093	1.06659
NF-κBV	16.35	15.46		0.89	0.297	0.813943
NF-κBV	15.05	14.93		0.12	-0.473	1.38799
NF-κBV	16.63	15.84		0.79	0.197	0.872363
NF-κBN	16.12	15.65		0.47	-0.123	1.089
NF-κBN	16.58	15.66		0.92	0.327	0.797192
NF-κBN	17.75	17.09		0.66	0.067	0.954621
NF-κBN	17.18	16.83		0.35	-0.243	1.18345
NF-κBN	17.24	16.35		0.89	0.297	0.813943
NF-κBN	16.72	15.91		0.81	0.217	0.860353
NF-κBN	15.91	15.83		0.08	-0.513	1.42701
NF-κBN	16.95	16.35		0.6	0.007	0.99516
NF-κBN	16.93	16.04		0.89	0.297	0.813943
NF-κBN	17.38	17.22		0.16	-0.433	1.35004
