# Supplementary material for: NECA alleviates inflammatory responses in diabetic retinopathy through dendritic cell toll-like receptor signaling pathway
Source: Front Immunol. 2024 Jun 4;15:1415004. doi: 10.3389/fimmu.2024.1415004 (PMC11182989; doi:10.3389/fimmu.2024.1415004)
Supplement: Supplementary file 2 [file DataSheet_2.zip › PCR/Fig.4/TLR4.xls]

## Sheet: Sheet1
目的基因CT	内参基因CT	内参基因CT平均值	△CT	△△CT	2-△△CT
19.21	17.12
19.58	17.33
19.23	17.23
18.78	17.35
18.67	17.32
18.32	17.26
19.11	17.31
18.98	17.23
18.75	17.53
16.12	17.65
16.33	17.66
16.75	17.69
15.98	16.89
15.78	16.87
16.01	16.91
15.33	16.87
15.11
15.23

## Sheet: Sheet2
目的基因	target gene	target gene（ct）	reference gene（ct）		△CT=目CT-内CT	△△CT=目△CT-内△CT	2-△△CT
TLR4C	TLR4V	10.99	15.34		-4.35	-1.119	2.17196
TLR4C	TLR4V	10.58	14.36		-3.78	-0.549	1.46307
TLR4C	TLR4V	10.23	14.23		-4	-0.769	1.70409		-3.231
TLR4C	TLR4V	10.78	15.83		-5.05	-1.819	3.52837
TLR4C	TLR4V	9.67	14.32		-4.65	-1.419	2.674
TLR4C	TLR4V	10.32	13.93		-3.61	-0.379	1.30044
TLR4C	TLR4V	12.11	15.33		-3.22	0.011	0.992404
TLR4C	TLR4V	11.98	15.23		-3.25	-0.019	1.01326
TLR4C	TLR4V	12.75	14.64		-1.89	1.341	0.394747
TLR4C	TLR4V	14.63	13.14		1.49	4.721	0.0379173
TLR4N	TLR4N	11.12	13.65		-2.53	0.701	0.0384466
TLR4N	TLR4N	12.01	14.66		-2.65	0.581	0.167125
TLR4N	TLR4N	12.75	15.65		-2.9	0.331	0.198746
TLR4N	TLR4N	12.12	14.89		-2.77	0.461	0.181621
TLR4N	TLR4N	12.78	15.48		-2.7	0.531	0.346037
TLR4N	TLR4N	13.01	15.91		-2.9	0.331	0.198746
TLR4N	TLR4N	12.33	14.86		-2.53	0.701	0.615146
TLR4N	TLR4N	11.14	13.79		-2.65	0.581	0.0835625
TLR4N	TLR4N	13.29	16.14		-2.85	0.381	0.383953
TLR4N	TLR4N	12.25	15.12		-2.87	0.361	0.778625
