# Supplementary material for: NECA alleviates inflammatory responses in diabetic retinopathy through dendritic cell toll-like receptor signaling pathway
Source: Front Immunol. 2024 Jun 4;15:1415004. doi: 10.3389/fimmu.2024.1415004 (PMC11182989; doi:10.3389/fimmu.2024.1415004)
Supplement: Supplementary file 2 [file DataSheet_2.zip › PCR/Fig.5/NF-κB.xlsx]

## Sheet: Sheet1
target gene	2-△△CT
NF-κBV	0.445964
NF-κBV	1.80876
NF-κBV	1.03168
NF-κBV	1.20164
NF-κBN	0.166662
NF-κBN	0.155501
NF-κBN	0.442884
NF-κBN	0.280292
