# Supplementary material for: NECA alleviates inflammatory responses in diabetic retinopathy through dendritic cell toll-like receptor signaling pathway
Source: Front Immunol. 2024 Jun 4;15:1415004. doi: 10.3389/fimmu.2024.1415004 (PMC11182989; doi:10.3389/fimmu.2024.1415004)
Supplement: Supplementary file 2 [file DataSheet_2.zip › PCR/Fig.7/MYD88.xlsx]

## Sheet: Sheet1
target gene	2-△△CT
MYD88V	1.06807
MYD88V	1.67597
MYD88V	0.936272
MYD88V	0.596668
MYD88N	0.114626
MYD88N	0.0782915
MYD88N	0.256139
MYD88N	0.203768
