# Supplementary material for: NECA alleviates inflammatory responses in diabetic retinopathy through dendritic cell toll-like receptor signaling pathway
Source: Front Immunol. 2024 Jun 4;15:1415004. doi: 10.3389/fimmu.2024.1415004 (PMC11182989; doi:10.3389/fimmu.2024.1415004)
Supplement: Supplementary file 2 [file DataSheet_2.zip › PCR/Fig.7/TLR4.xlsx]

## Sheet: Sheet1
target gene	2-△△CT
TLR4V	1.0479
TLR4V	1.13879
TLR4V	2.26184
TLR4V	0.370488
TLR4N	0.130083
TLR4N	0.165798
TLR4N	0.185244
TLR4N	0.10788
