# Supplementary material for: NECA alleviates inflammatory responses in diabetic retinopathy through dendritic cell toll-like receptor signaling pathway
Source: Front Immunol. 2024 Jun 4;15:1415004. doi: 10.3389/fimmu.2024.1415004 (PMC11182989; doi:10.3389/fimmu.2024.1415004)
Supplement: Supplementary file 3 [file DataSheet_3.zip]

Archive with 41 entries (40 files):
- Statistical analysis/
- Statistical analysis/Fig.2-PCR-MYD88.pzfx
- Statistical analysis/Fig.2-PCR-NF-κB.pzfx
- Statistical analysis/Fig.2-PCR-TLR4.pzfx
- Statistical analysis/Fig.3-PCR-MYD88.pzfx
- Statistical analysis/Fig.3-PCR-NF-κB.pzfx
- Statistical analysis/Fig.3-PCR-TLR4.pzfx
- Statistical analysis/Fig.4-PCR-MYD88.pzfx
- Statistical analysis/Fig.4-PCR-NF-κB.pzfx
- Statistical analysis/Fig.4-PCR-TLR4.pzfx
- Statistical analysis/Fig.5-PCR-MYD88.pzfx
- Statistical analysis/Fig.5-PCR-NF-κB.pzfx
- Statistical analysis/Fig.5-PCR-TLR4.pzfx
- Statistical analysis/Fig.7-PCR-MYD88.pzfx
- Statistical analysis/Fig.7-PCR-NF-κB.pzfx
- Statistical analysis/Fig.7-PCR-TLR4.pzfx
- Statistical analysis/IL-10BMDC-DR.ELISA.pzfx
- Statistical analysis/IL-10BMDC.ELISA.pzfx
- Statistical analysis/IL-10DM.ELISA.pzfx
- Statistical analysis/IL-10DR.ELISA.pzfx
- Statistical analysis/IL-10NORMAL+MRS1754.ELISA.pzfx
- Statistical analysis/IL-10NORMAL.ELISA.pzfx
- Statistical analysis/IL-12BMDC-DR.ELISA.pzfx
- Statistical analysis/IL-12BMDC.ELISA.pzfx
- Statistical analysis/IL-12DM.ELISA.pzfx
- Statistical analysis/IL-12DR.ELISA.pzfx
- Statistical analysis/IL-12NORMAL+MRS1754.ELISA.pzfx
- Statistical analysis/IL-12NORMAL.ELISA.pzfx
- Statistical analysis/IL-6BMDC-DR.ELISA.pzfx
- Statistical analysis/IL-6BMDC.ELISA.pzfx
- Statistical analysis/IL-6DM.ELISA.pzfx
- Statistical analysis/IL-6DR.ELISA.pzfx
- Statistical analysis/IL-6NORMAL+MRS1754.ELISA.pzfx
- Statistical analysis/IL-6NORMAL.ELISA.pzfx
- Statistical analysis/TNF-αBMDC-DR.ELISA.pzfx
- Statistical analysis/TNF-αBMDC.ELISA.pzfx
- Statistical analysis/TNF-αDM.ELISA.pzfx
- Statistical analysis/TNF-αDR.ELISA.pzfx
- Statistical analysis/TNF-αNORMAL+MRS1754.ELISA.pzfx
- Statistical analysis/TNF-αNORMAL.ELISA.pzfx
- Statistical analysis/raw data-Statistical analysis.zip
