# Supplementary material for: NECA alleviates inflammatory responses in diabetic retinopathy through dendritic cell toll-like receptor signaling pathway
Source: Front Immunol. 2024 Jun 4;15:1415004. doi: 10.3389/fimmu.2024.1415004 (PMC11182989; doi:10.3389/fimmu.2024.1415004)
Supplement: Supplementary file 4 [file DataSheet_4.zip]

Archive with 48 entries (32 files):
- Fig.2/
- Fig.2/CD40/
- Fig.2/CD40/1.fcs
- Fig.2/CD40/1.fcs.wsp
- Fig.2/CD40/Backup/
- Fig.2/CD40/NECA.fcs
- Fig.2/CD40/control.fcs
- Fig.2/CD40/control.fcs.wsp
- Fig.2/CD40.xit
- Fig.2/CD80/
- Fig.2/CD80/1.fcs
- Fig.2/CD80/Backup/
- Fig.2/CD80/NECA.fcs
- Fig.2/CD80/control.fcs
- Fig.2/CD80.xit
- Fig.2/CD86/
- Fig.2/CD86/1.fcs
- Fig.2/CD86/Backup/
- Fig.2/CD86/ExpSummaryForAPI.xml
- Fig.2/CD86/NECA.fcs
- Fig.2/CD86/control.fcs
- Fig.2/CD86.xit
- Fig.2/HLA-DR/
- Fig.2/HLA-DR/1.fcs
- Fig.2/HLA-DR/Backup/
- Fig.2/HLA-DR/NECA.fcs
- Fig.2/HLA-DR/control.fcs
- Fig.2/HLA-DR.xit
- Fig.3/
- Fig.3/CD80/
- Fig.3/CD80/0.fcs
- Fig.3/CD80/Backup/
- Fig.3/CD80/NECA.fcs
- Fig.3/CD80/control.fcs
- Fig.3/CD80.xit
- Fig.3/CD86/
- Fig.3/CD86/0.fcs
- Fig.3/CD86/Backup/
- Fig.3/CD86/ExpSummaryForAPI.xml
- Fig.3/CD86/NECA.fcs
- Fig.3/CD86/control.fcs
- Fig.3/CD86.xit
- Fig.3/HLA-DR/
- Fig.3/HLA-DR/0.fcs
- Fig.3/HLA-DR/Backup/
- Fig.3/HLA-DR/NECA.fcs
- Fig.3/HLA-DR/control.fcs
- Fig.3/HLA-DR.xit
