# Supplementary material for: NECA alleviates inflammatory responses in diabetic retinopathy through dendritic cell toll-like receptor signaling pathway
Source: Front Immunol. 2024 Jun 4;15:1415004. doi: 10.3389/fimmu.2024.1415004 (PMC11182989; doi:10.3389/fimmu.2024.1415004)
Supplement: Supplementary file 4 [file DataSheet_4.zip › Fig.2/CD86/ExpSummaryForAPI.xml]

<?xml version="1.0"?>
<Experiment xmlns:xsd="http://www.w3.org/2001/XMLSchema" xmlns:xsi="http://www.w3.org/2001/XMLSchema-instance">
  <Plates />
  <Populations>
    <Population Name="P1" />
    <Population Name="V1L" />
    <Population Name="V1R" />
  </Populations>
  <StatisticsSettings>
    <TubeHeaderItems>
      <TubeHeaderItem>EventsCount</TubeHeaderItem>
      <TubeHeaderItem>RecordTime</TubeHeaderItem>
      <TubeHeaderItem>Volume</TubeHeaderItem>
      <TubeHeaderItem>AbortRate</TubeHeaderItem>
    </TubeHeaderItems>
    <PopulationStatisticsItems>
      <PopulationStatisticsItem>Count</PopulationStatisticsItem>
      <PopulationStatisticsItem>PercentOfParent</PopulationStatisticsItem>
      <PopulationStatisticsItem>PercentOfAll</PopulationStatisticsItem>
      <PopulationStatisticsItem>Concentration</PopulationStatisticsItem>
    </PopulationStatisticsItems>
    <SignalStatisticsSettings>
      <SignalStatisticsSetting Id="0">
        <SignalStatisticsSettingInfos>
          <SignalStatisticsSettingInfo SignalName="PE-A" StatisticsType="Mean" />
        </SignalStatisticsSettingInfos>
      </SignalStatisticsSetting>
    </SignalStatisticsSettings>
  </StatisticsSettings>
</Experiment>
