# Supplementary material for: NECA alleviates inflammatory responses in diabetic retinopathy through dendritic cell toll-like receptor signaling pathway
Source: Front Immunol. 2024 Jun 4;15:1415004. doi: 10.3389/fimmu.2024.1415004 (PMC11182989; doi:10.3389/fimmu.2024.1415004)
Supplement: Supplementary file 7 [file DataSheet_7.zip]

Archive with 21 entries (20 files):
- GAPDH/
- GAPDH/Fig.2.1.Tif
- GAPDH/Fig.2.2.tif
- GAPDH/Fig.2.3.tif
- GAPDH/Fig.2.4.tif
- GAPDH/Fig.3.1.tif
- GAPDH/Fig.3.2.tif
- GAPDH/Fig.3.3.Tif
- GAPDH/Fig.3.4.Tif
- GAPDH/Fig.4.1.Tif
- GAPDH/Fig.4.2.tif
- GAPDH/Fig.4.3.tif
- GAPDH/Fig.4.4.tif
- GAPDH/Fig.5.1.Tif
- GAPDH/Fig.5.2.tif
- GAPDH/Fig.5.3.tif
- GAPDH/Fig.5.4.Tif
- GAPDH/Fig.7.1.tif
- GAPDH/Fig.7.2.tif
- GAPDH/Fig.7.3.tif
- GAPDH/Fig.7.4.Tif
