# Supplementary material for: NECA alleviates inflammatory responses in diabetic retinopathy through dendritic cell toll-like receptor signaling pathway
Source: Front Immunol. 2024 Jun 4;15:1415004. doi: 10.3389/fimmu.2024.1415004 (PMC11182989; doi:10.3389/fimmu.2024.1415004)
Supplement: Supplementary file 11 [file Table_1.xls]

## Sheet: Sheet1
human	concentration
	0	1.207	1.202	1.246	1.473	1.452	1.485	1.268	1.299	1.295
	2.5	1.481	1.402	1.408	1.587	1.559	1.569	1.557	1.396	1.556
	5	1.521	1.67	1.69	1.664	1.712	1.777	1.79	1.752	1.703
	10	1.818	1.882	1.807	1.824	1.801	1.8	1.856	1.825	1.849
	12.5	1.448	1.44	1.396	1.471	1.579	1.541	1.453	1.514	1.523
	15	1.117	1.163	1.254	1.235	1.237	1.171	1.222	1.229	1.28
	0	99.0969	98.6864	102.299	100.204	98.7755	101.02	98.5237	100.932	100.622
	2.5	121.593	115.107	115.599	107.959	106.054	106.735	120.979	108.469	120.901
	5	124.877	137.11	138.752	113.197	116.463	120.884	139.083	136.131	132.323
	10	149.261	154.516	148.358	124.082	122.517	122.449	144.211	141.803	143.667
	12.5	118.883	118.227	114.614	100.068	107.415	104.83	112.898	117.638	118.337
	15	91.7077	95.4844	102.956	84.0136	84.1497	79.6599	94.9495	95.4934	99.4561
mice	concentration
	2.5	1.107	1.122	1.146	1.173	1.252	1.285	1.118	1.129	1.205
	5	1.581	1.502	1.508	1.387	1.459	1.469	1.457	1.496	1.506
	10	1.921	1.895	1.79	1.864	1.812	1.877	1.913	1.852	1.803
	12.5	1.818	1.782	1.707	1.724	1.801	1.735	1.756	1.725	1.749
	15	1.317	1.463	1.454	1.435	1.437	1.371	1.422	1.429	1.38
	2.5	98.4	99.7333	101.867	94.8518	101.24	103.908	97.1611	98.117	104.722
	5	140.533	133.511	134.044	112.156	117.978	118.787	126.622	130.012	130.881
	10	170.756	168.444	159.111	150.728	146.523	151.779	166.251	160.95	156.692
	12.5	161.6	158.4	151.733	139.407	145.633	140.296	152.607	149.913	151.999
	15	117.067	130.044	129.244	116.038	116.199	110.863	123.581	124.189	119.93
		1.125			1.23667			1.15067
